# Supplementary material for: Genus-targeted markers for the taxonomic identification and monitoring of coagulase-positive and coagulase-negative Staphylococcus species
Source: World J Microbiol Biotechnol. 2024 Oct 3;40(11):333. doi: 10.1007/s11274-024-04121-9 (PMC11447098; doi:10.1007/s11274-024-04121-9)
Supplement: Supplementary file 5 — Supplementary Material 5 [file 11274_2024_4121_MOESM5_ESM.xlsx]

## Sheet: pta
NCBI Reference Sequence: genome feature	query_acc.ver	subject acc.ver	%_identity	alignment_length	mismatches	gap_opens	q._start	q._end	s._start	s._end	evalue	bit_score
GCF_024814435.1	pta_1	S_americanisciuri_WP_259199905.1	78981	157	33	0	1	157	33	189	5.13e-088	256
GCF_007682245.1	pta_1	S_argensis_WP_103370693.1	77070	157	36	0	1	157	32	188	3.94e-083	244
GCA_001224225.1	pta_1	S_borealis_WP_053031388.1	83439	157	26	0	1	157	33	189	3.26e-093	270
GCF_900097965.1	pta_1	S_caeli_WP_142351544.1	80255	157	31	0	1	157	33	189	1.22e-089	261
GCF_016238465.1	pta_1	S_caledonicus_WP_107506023.1	84713	157	24	0	1	157	33	189	4.97e-094	272
GCF_016238445.1	pta_1	S_canis_WP_198617885.1	79618	157	32	0	1	157	33	189	1.50e-087	255
NZ_CP125718.1	pta_1	S_casei_WP_103266599.1	80255	157	31	0	1	157	33	189	3.10e-090	262
NZ_CP018776.1	pta_1	S_condimenti_WP_047131378.1	77707	157	35	0	1	157	33	189	1.09e-086	253
GCF_900183575.1	pta_1	S_cornubiensis_WP_086428436.1	74522	157	40	0	1	157	33	189	1.21e-081	240
GCF_004684875.1	pta_1	S_croceilyticus_WP_103297389.1	84076	157	25	0	1	157	33	189	1.49e-093	270
NZ_CP033460.1	pta_1	S_debuckii_WP_123145564.1	77070	157	36	0	1	157	33	189	8.92e-088	256
GCF_015594545.1	pta_1	S_durrellii_WP_195721863.1	78344	157	34	0	1	157	33	189	3.19e-089	259
GCF_002614725.1	pta_1	S_edaphicus_WP_099089573.1	77707	157	35	0	1	157	32	188	1.03e-087	256
NZ_CP027770.1	pta_1	S_felis_WP_103207237.1	78344	157	34	0	1	157	33	189	2.93e-087	254
NZ_CP128355.1	pta_1	S_hsinchuensis_WP_342610557.1	77070	157	36	0	1	157	32	188	2.40e-088	257
NZ_CP027846.1	pta_1	S_kloosii_WP_170066465.1	78344	157	34	0	1	157	33	189	6.84e-089	259
NZ_CP064056.1	pta_1	S_lloydii_WP_161800951.1	78344	157	34	0	1	157	33	189	1.21e-088	258
GCF_025519785.1	pta_1	S_marylandisciuri_WP_262856559.1	76433	157	37	0	1	157	32	188	9.12e-083	243
GCA_000298075.1	pta_1	S_massiliensis_WP_009384676.1	77707	157	35	0	1	157	33	189	3.06e-087	254
NZ_LT906464.1	pta_1	S_muscae_WP_095115327.1	77070	157	36	0	1	157	33	189	9.78e-086	250
NZ_CP017466.1	pta_1	S_nepalensis_WP_096810844.1	80255	157	31	0	1	157	32	188	7.47e-091	264
GCA_900458665.1	pta_1	S_petrasii_WP_103366688.1	84076	157	25	0	1	157	33	189	1.30e-093	271
NZ_CP094825.1	pta_1	S_ureilyticus WP_107525598.1	78981	157	33	0	1	157	32	188	1.35e-88	258
GCA_020544305.1	pta_1	S_taiwanensis UDI79024.1	84076	157	25	0	1	157	33	189	6.2e-94	271
GCF_015025075.1	pta_1	S_singaporensis WP_193574800.1	95570	158	7	0	1	158	33	190	7.4e-107	304
GCF_017583065.1	pta_1	S_shinii WP_208182164.1	81529	157	29	0	1	157	32	188	5.54e-91	264
NZ_LR134304.1	pta_1	S_schweitzeri WP_047427743.1	98101	158	3	0	1	158	33	190	1.39e-110	314
NZ_CP068029.1	pta_1	S_saccharolyticus WP_115313922.1	82166	157	28	0	1	157	33	189	5.42e-92	266
GCF_002902145.1	pta_1	S_rostri WP_103358926.1	77070	157	36	0	1	157	33	189	7.58e-87	253
NZ_CP086654.1	pta_1	S_ratti WP_229292379.1	77070	157	36	0	1	157	33	189	1.05e-84	248
NZ_CP075500.1	pta_1	S_pseudoxylosus WP_107554955.1	80255	157	31	0	1	157	32	188	2.6e-90	262
GCF_004785665.1	pta_1	S_pragensis WP_126564953.1	82803	157	27	0	1	157	33	189	1.24e-92	268
NZ_LT906447.1	pta_1	S_piscifermentans WP_095106789.1	77707	157	35	0	1	157	33	189	4.17e-88	257
NZ_CP022096.2	pta_1	S_pettenkoferi WP_002472576.1	77707	157	35	0	1	157	32	188	6.39e-84	246
NZ_CP094712.1	pta_1	S_schleiferi_WP_016424350.1	74522	157	40	0	1	157	33	189	2.75e-082	242
GCF_900187075.1	pta_1	M_stepanovicii_WP_095089688.1	71338	157	45	0	1	157	33	189	4.07e-081	239
GCF_002018435.1	pta_1	M_fleurettii_WP_078357820.1	71975	157	44	0	1	157	33	189	1.03e-080	238

## Sheet: tpi
NCBI Reference Sequence: genome feature	query_acc.ver	subject acc.ver	%_identity	alignment_length	mismatches	gap_opens	q._start	q._end	s._start	s._end	evalue	bit_score
GCF_024814435.1	tpi_1	S_americanisciuri_WP_259200437.1	79851	134	27	0	1	134	105	238	2.83e-078	228
GCF_007682245.1	tpi_1	S_argensis_WP_049408547.1	81343	134	25	0	1	134	105	238	1.22e-081	236
GCA_001224225.1	tpi_1	S_borealis_WP_053029903.1	78358	134	29	0	1	134	105	238	6.25e-079	230
GCF_900097965.1	tpi_1	S_caeli_WP_069994440.1	84328	134	21	0	1	134	105	238	7.92e-085	244
GCF_016238465.1	tpi_1	S_caledonicus_WP_069994440.1	84328	134	21	0	1	134	105	238	7.92e-085	244
GCF_016238445.1	tpi_1	S_canis_WP_198616876.1	77612	134	30	0	1	134	105	238	4.83e-075	220
NZ_CP125718.1	tpi_1	S_casei_WP_103267812.1	86567	134	18	0	1	134	105	238	1.27e-085	247
NZ_CP018776.1	tpi_1	S_condimenti_WP_047132670.1	77612	134	30	0	1	134	105	238	3.91e-078	228
GCF_900183575.1	tpi_1	S_cornubiensis_WP_086429330.1	80597	134	26	0	1	134	105	238	4.68e-079	230
GCF_004684875.1	tpi_1	S_croceilyticus_WP_103297440.1	82836	134	23	0	1	134	105	238	6.22e-083	240
NZ_CP033460.1	tpi_1	S_debuckii_WP_123144163.1	79851	134	27	0	1	134	105	238	6.08e-080	232
GCF_015594545.1	tpi_1	S_durrellii_WP_195721260.1	84328	134	21	0	1	134	105	238	4.91e-085	245
GCF_002614725.1	tpi_1	S_edaphicus_WP_099090628.1	86567	134	18	0	1	134	105	238	2.43e-085	246
NZ_CP027770.1	tpi_1	S_felis_WP_103207150.1	79851	134	27	0	1	134	105	238	2.65e-077	226
NZ_CP128355.1	tpi_1	S_hsinchuensis_WP_342610218.1	82836	134	23	0	1	134	105	238	2.22e-081	236
NZ_CP027846.1	tpi_1	S_kloosii_WP_048792606.1	84328	134	21	0	1	134	105	238	2.94e-085	246
NZ_CP064056.1	tpi_1	S_lloydii_WP_048792606.1	84328	134	21	0	1	134	105	238	2.88e-085	246
GCF_025519785.1	tpi_1	S_marylandisciuri_WP_262856834.1	79104	134	28	0	1	134	105	238	1.39e-078	229
GCA_000298075.1	tpi_1	S_massiliensis_WP_009383033.1	74627	134	34	0	1	134	105	238	8.66e-076	221
NZ_LT906464.1	tpi_1	S_muscae_WP_095115655.1	82090	134	24	0	1	134	105	238	9.62e-080	231
NZ_CP017466.1	tpi_1	S_nepalensis_WP_096810657.1	84328	134	21	0	1	134	105	238	2.92e-083	241
GCA_900458665.1	tpi_1	S_petrasii_WP_103366414.1	82090	134	24	0	1	134	105	238	1.09e-082	239
NZ_CP094825.1	tpi_1	S_ureilyticus WP_262561755.1	85821	134	19	0	1	134	105	238	3.26e-84	243
GCA_020544305.1	tpi_1	S_taiwanensis UDI78823.1	81343	134	25	0	1	134	105	238	2.53e-81	236
GCF_015025075.1	tpi_1	S_singaporensis WP_047430080.1	98507	134	2	0	1	134	105	238	1.02e-95	272
GCF_017583065.1	tpi_1	S_shinii WP_039068647.1	86567	134	18	0	1	134	105	238	2.53e-85	246
NZ_LR134304.1	tpi_1	S_schweitzeri WP_047430080.1	98507	134	2	0	1	134	105	238	1.06e-95	272
NZ_CP068029.1	tpi_1	S_saccharolyticus WP_115313785.1	82836	134	23	0	1	134	105	238	1.88e-81	236
GCF_002902145.1	tpi_1	S_rostri WP_103358687.1	80597	134	26	0	1	134	105	238	5.43e-79	230
NZ_CP086654.1	tpi_1	S_ratti WP_229292168.1	79851	134	27	0	1	134	105	238	3.85e-78	228
NZ_CP075500.1	tpi_1	S_pseudoxylosus WP_107555810.1	86567	134	18	0	1	134	105	238	1.81e-85	246
GCF_004785665.1	tpi_1	S_pragensis WP_103297334.1	85484	124	18	0	1	124	1	124	5.58e-75	214
NZ_LT906447.1	tpi_1	S_piscifermentans WP_095106444.1	80597	134	26	0	1	134	105	238	1.1e-80	234
NZ_CP022096.2	tpi_1	S_pettenkoferi WP_002472942.1	81343	134	25	0	1	134	105	238	1.17e-81	236
NZ_CP094712.1	tpi_1	S_schleiferi_WP_050331581.1	78358	134	29	0	1	134	105	238	9.34e-078	227
GCF_900187075.1	tpi_1	M_stepanovicii_WP_095089178.1	73.684	133	35	0	2	134	106	238	6.77e-069	204
GCF_002018435.1	tpi_1	M_fleurettii_WP_078357412.1	74436	133	34	0	2	134	106	238	4.55e-069	205

## Sheet: tufA
NCBI Reference Sequence: genome feature	query_acc.ver	subject acc.ver	%_identity	alignment_length	mismatches	gap_opens	q._start	q._end	s._start	s._end	evalue	bit_score
GCF_024814435.1	tufA_elongation	S_americanisciuri_WP_259199974.1	96183	393	14	1	1	392	1	393	0.0	765
GCF_007682245.1	tufA_elongation	S_argensis_WP_002471493.1	94911	393	19	1	1	392	1	393	0.0	726
GCA_001224225.1	tufA_elongation	S_borealis_WP_011276713.1	97462	394	10	0	1	394	1	394	0.0	784
GCF_900097965.1	tufA_elongation	S_caeli_WP_069994189.1	93639	393	24	1	1	392	1	393	0.0	721
GCF_016238465.1	tufA_elongation	S_caledonicus_WP_069994189.1	93639	393	24	1	1	392	1	393	0.0	721
GCF_016238445.1	tufA_elongation	S_canis_WP_198618382.1	95674	393	16	1	1	392	1	393	0.0	728
NZ_CP125718.1	tufA_elongation	S_casei_WP_046837709.1	91899	395	31	1	1	394	1	395	0.0	702
NZ_CP018776.1	tufA_elongation	S_condimenti_WP_047131407.1	95420	393	17	1	1	392	1	393	0.0	733
GCF_900183575.1	tufA_elongation	S_cornubiensis_WP_086428479.1	96438	393	13	1	1	392	1	393	0.0	770
GCF_004684875.1	tufA_elongation	S_croceilyticus_WP_103328835.1	97716	394	9	0	1	394	1	394	0.0	786
NZ_CP033460.1	tufA_elongation	S_debuckii_WP_123145595.1	95674	393	16	1	1	392	1	393	0.0	734
GCF_015594545.1	tufA_elongation	S_durrellii_WP_195721500.1	94177	395	22	1	1	394	1	395	0.0	727
GCF_002614725.1	tufA_elongation	S_edaphicus_WP_099090500.1	93924	395	23	1	1	394	1	395	0.0	725
NZ_CP027770.1	tufA_elongation	S_felis_WP_103207207.1	96438	393	13	1	1	392	1	393	0.0	767
NZ_CP128355.1	tufA_elongation	S_hsinchuensis_WP_251518605.1	93893	393	23	1	1	392	1	393	0.0	724
NZ_CP027846.1	tufA_elongation	S_kloosii_WP_061855460.1	94937	395	19	1	1	394	1	395	0.0	735
NZ_CP064056.1	tufA_elongation	S_lloydii_WP_048792370.1	94684	395	20	1	1	394	1	395	0.0	733
GCF_025519785.1	tufA_elongation	S_marylandisciuri_WP_262856327.1	94911	393	19	1	1	392	1	393	0.0	729
GCA_000298075.1	tufA_elongation	S_massiliensis_WP_009383851.1	94177	395	22	1	1	394	1	395	0.0	726
NZ_LT906464.1	tufA_elongation	S_muscae_WP_095115234.1	95696	395	16	1	1	394	1	395	0.0	729
NZ_CP017466.1	tufA_elongation	S_nepalensis_WP_096810913.1	94684	395	20	1	1	394	1	395	0.0	731
GCA_900458665.1	tufA_elongation	S_petrasii_WP_103297571.1	97716	394	9	0	1	394	1	394	0.0	786
NZ_CP094825.1	tufA_elongation	S_ureilyticus WP_046207677.1	94430	395	21	1	1	394	1	395	0	729
GCA_020544305.1	tufA_elongation	S_taiwanensis UDI79062.1	96954	394	12	0	1	394	1	394	0	780
GCF_015025075.1	tufA_elongation	S_singaporensis WP_001040566.1	99746	394	1	0	1	394	1	394	0	798
GCF_017583065.1	tufA_elongation	S_shinii WP_039068586.1	93130	393	26	1	1	392	1	393	0	717
NZ_LR134304.1	tufA_elongation	S_schweitzeri WP_047428308.1	99492	394	2	0	1	394	1	394	0	796
NZ_CP068029.1	tufA_elongation	S_saccharolyticus WP_115313946.1	96954	394	12	0	1	394	1	394	0	782
GCF_002902145.1	tufA_elongation	S_rostri WP_103358484.1	96183	393	14	1	1	392	1	393	0	731
NZ_CP086654.1	tufA_elongation	S_ratti WP_229292422.1	95949	395	15	1	1	394	1	395	0	767
NZ_CP075500.1	tufA_elongation	S_pseudoxylosus WP_122065261.1	93130	393	26	1	1	392	1	393	0	717
GCF_004785665.1	tufA_elongation	S_pragensis WP_126566021.1	97462	394	10	0	1	394	1	394	0	784
NZ_LT906447.1	tufA_elongation	S_piscifermentans WP_095106857.1	95929	393	15	1	1	392	1	393	0	734
NZ_CP022096.2	tufA_elongation	S_pettenkoferi WP_002471493.1	94911	393	19	1	1	392	1	393	0	726
NZ_CP094712.1	tufA_elongation	S_schleiferi_WP_016424306.1	96203	395	14	1	1	394	1	395	0.0	769
GCF_900187075.1	tufA_elongation	M_stepanovicii_WP_095089740.1	92132	394	29	2	1	392	1	394	0.0	704
GCF_002018435.1	tufA_elongation	M_fleurettii_WP_078357784.1	92132	394	29	2	1	392	1	394	0.0	702

## Sheet: GroES
NCBI Reference Sequence: genome feature	query_acc.ver	subject acc.ver	%_identity	alignment_length	mismatches	gap_opens	q._start	q._end	s._start	s._end	evalue	bit_score
GCF_024814435.1	GroES_904727_chaperonin	S_americanisciuri_WP_259200563.1	70213	94	28	0	1	94	1	94	6.34e-046	139
GCF_007682245.1	GroES_904727_chaperonin	S_argensis_WP_145115737.1	76596	94	22	0	1	94	1	94	4.95e-051	152
GCA_001224225.1	GroES_904727_chaperonin	S_borealis_WP_053030415.1	80851	94	18	0	1	94	1	94	8.22e-053	156
GCF_900097965.1	GroES_904727_chaperonin	S_caeli_WP_069996599.1	97872	94	2	0	1	94	1	94	1.80e-063	183
GCF_016238465.1	GroES_904727_chaperonin	S_caledonicus_WP_103167085.1	80851	94	18	0	1	94	1	94	1.53e-053	158
GCF_016238445.1	GroES_904727_chaperonin	S_canis_WP_198617571.1	73404	94	25	0	1	94	1	94	1.36e-047	143
NZ_CP125718.1	GroES_904727_chaperonin	S_casei_WP_046837554.1	87234	94	12	0	1	94	1	94	6.14e-058	169
NZ_CP018776.1	GroES_904727_chaperonin	S_condimenti_WP_047132803.1	67021	94	31	0	1	94	1	94	3.10e-045	137
GCF_900183575.1	GroES_904727_chaperonin	S_cornubiensis_WP_086429292.1	76596	94	22	0	1	94	1	94	4.87e-049	147
GCF_004684875.1	GroES_904727_chaperonin	S_croceilyticus_WP_103328228.1	81915	94	17	0	1	94	1	94	8.22e-054	159
NZ_CP033460.1	GroES_904727_chaperonin	S_debuckii_WP_123145077.1	69149	94	29	0	1	94	1	94	9.08e-047	141
GCF_015594545.1	GroES_904727_chaperonin	S_durrellii_WP_195720354.1	88298	94	11	0	1	94	1	94	1.49e-058	171
GCF_002614725.1	GroES_904727_chaperonin	S_edaphicus_WP_099090384.1	95745	94	4	0	1	94	1	94	2.51e-062	180
NZ_CP027770.1	GroES_904727_chaperonin	S_felis_WP_103209739.1	65957	94	32	0	1	94	1	94	6.55e-043	131
NZ_CP128355.1	GroES_904727_chaperonin	S_hsinchuensis_WP_251518367.1	87234	94	12	0	1	94	1	94	8.01e-057	166
NZ_CP027846.1	GroES_904727_chaperonin	S_kloosii_WP_048793290.1	89362	94	10	0	1	94	1	94	5.43e-059	172
NZ_CP064056.1	GroES_904727_chaperonin	S_lloydii_WP_048793290.1	89362	94	10	0	1	94	1	94	5.32e-059	172
GCF_025519785.1	GroES_904727_chaperonin	S_marylandisciuri_WP_262855706.1	77660	94	21	0	1	94	1	94	2.65e-051	152
GCA_000298075.1	GroES_904727_chaperonin	S_massiliensis_WP_009384243.1	73404	94	25	0	1	94	1	94	7.53e-049	146
NZ_LT906464.1	GroES_904727_chaperonin	S_muscae_WP_095117448.1	71277	94	27	0	1	94	1	94	2.77e-046	139
NZ_CP017466.1	GroES_904727_chaperonin	S_nepalensis_WP_096808860.1	98936	94	1	0	1	94	1	94	3.88e-064	185
GCA_900458665.1	GroES_904727_chaperonin	S_petrasii_WP_103297950.1	80851	94	18	0	1	94	1	94	1.43e-053	158
NZ_CP094825.1	GroES_904727_chaperonin	S_ureilyticus WP_019469562.1	100000	94	0	0	1	94	1	94	1.05e-64	186
GCA_020544305.1	GroES_904727_chaperonin	S_taiwanensis UDI77892.1	77660	94	21	0	1	94	1	94	5.87e-52	154
GCF_015025075.1	GroES_904727_chaperonin	S_singaporensis WP_000917289.1	81915	94	17	0	1	94	1	94	9.87e-54	159
GCF_017583065.1	GroES_904727_chaperonin	S_shinii WP_029378932.1	94681	94	5	0	1	94	1	94	2.48e-61	178
NZ_LR134304.1	GroES_904727_chaperonin	S_schweitzeri WP_000917289.1	81915	94	17	0	1	94	1	94	1.03e-53	159
NZ_CP068029.1	GroES_904727_chaperonin	S_saccharolyticus WP_115312983.1	87234	94	12	0	1	94	1	94	9.1e-57	166
GCF_002902145.1	GroES_904727_chaperonin	S_rostri WP_103358057.1	70213	94	28	0	1	94	1	94	9.1e-46	138
NZ_CP086654.1	GroES_904727_chaperonin	S_ratti WP_229293233.1	74468	94	24	0	1	94	1	94	7.96e-49	146
NZ_CP075500.1	GroES_904727_chaperonin	S_pseudoxylosus WP_107531971.1	94681	94	5	0	1	94	1	94	1.98e-61	178
GCF_004785665.1	GroES_904727_chaperonin	S_pragensis WP_126565901.1	79787	94	19	0	1	94	1	94	7.11e-53	156
NZ_LT906447.1	GroES_904727_chaperonin	S_piscifermentans WP_095104403.1	69149	94	29	0	1	94	1	94	3.44e-46	139
NZ_CP022096.2	GroES_904727_chaperonin	S_pettenkoferi WP_002471739.1	76596	94	22	0	1	94	1	94	9.56e-51	151
NZ_CP094712.1	GroES_904727_chaperonin	S_schleiferi_WP_016425569.1	75532	94	23	0	1	94	1	94	1.29e-049	148
GCF_900187075.1	GroES_904727_chaperonin	M_stepanovicii_WP_095086834.1	71277	94	27	0	1	94	1	94	5.99e-045	136
GCF_002018435.1	GroES_904727_chaperonin	M_fleurettii_WP_078358274.1	69149	94	29	0	1	94	1	94	8.28e-044	134

## Sheet: sarA
NCBI Reference Sequence: genome feature	query_acc.ver	subject acc.ver	%_identity	alignment_length	mismatches	gap_opens	q._start	q._end	s._start	s._end	evalue	bit_score
GCF_024814435.1	SarA_SA21194_transcriptional	S_americanisciuri_WP_259199875.1	70588	119	35	0	1	119	1	119	3.91e-059	174
GCF_007682245.1	SarA_SA21194_transcriptional	S_argensis_WP_103370712.1	79839	124	25	0	1	124	1	124	1.78e-071	206
GCA_001224225.1	SarA_SA21194_transcriptional	S_borealis_WP_053030732.1	84677	124	19	0	1	124	1	124	1.70e-074	213
GCF_900097965.1	SarA_SA21194_transcriptional	S_caeli_WP_069994278.1	85484	124	18	0	1	124	1	124	8.78e-075	214
GCF_016238465.1	SarA_SA21194_transcriptional	S_caledonicus_WP_103166123.1	85484	124	18	0	1	124	1	124	2.17e-075	216
GCF_016238445.1	SarA_SA21194_transcriptional	S_canis_WP_198617903.1	78261	115	25	0	1	115	1	115	1.06e-061	181
NZ_CP125718.1	SarA_SA21194_transcriptional	S_casei_WP_069823490.1	83871	124	20	0	1	124	1	124	1.37e-073	211
NZ_CP018776.1	SarA_SA21194_transcriptional	S_condimenti_WP_047131358.1	74194	124	32	0	1	124	1	124	3.33e-065	190
GCF_900183575.1	SarA_SA21194_transcriptional	S_cornubiensis_WP_014614657.1	77391	115	26	0	1	115	1	115	1.25e-061	181
GCF_004684875.1	SarA_SA21194_transcriptional	S_croceilyticus_WP_103297334.1	85484	124	18	0	1	124	1	124	5.42e-075	214
NZ_CP033460.1	SarA_SA21194_transcriptional	S_debuckii_WP_095106746.1	74194	124	32	0	1	124	1	124	7.92e-065	189
GCF_015594545.1	SarA_SA21194_transcriptional	S_durrellii_WP_195721406.1	81452	124	23	0	1	124	1	124	2.92e-071	205
GCF_002614725.1	SarA_SA21194_transcriptional	S_edaphicus_WP_099089553.1	85484	124	18	0	1	124	1	124	3.57e-074	213
NZ_CP027770.1	SarA_SA21194_transcriptional	S_felis_WP_103209694.1	78261	115	25	0	1	115	1	115	1.38e-062	183
NZ_CP128355.1	SarA_SA21194_transcriptional	S_hsinchuensis_WP_251943372.1	83065	124	21	0	1	124	1	124	4.33e-072	207
NZ_CP027846.1	SarA_SA21194_transcriptional	S_kloosii_WP_061855357.1	81452	124	23	0	1	124	1	124	2.59e-071	205
NZ_CP064056.1	SarA_SA21194_transcriptional	S_lloydii_WP_048792463.1	81452	124	23	0	1	124	1	124	2.13e-071	206
GCF_025519785.1	SarA_SA21194_transcriptional	S_marylandisciuri_WP_262855706.1	77660	94	21	0	1	94	1	94	2.65e-051	152
GCA_000298075.1	SarA_SA21194_transcriptional	S_massiliensis_WP_009384629.1	77119	118	27	0	1	118	1	118	5.19e-064	187
NZ_LT906464.1	SarA_SA21194_transcriptional	S_muscae_WP_095115363.1	69748	119	36	0	1	119	1	119	1.23e-058	173
NZ_CP017466.1	SarA_SA21194_transcriptional	S_nepalensis_WP_096810816.1	85484	124	18	0	1	124	1	124	4.03e-074	213
GCA_900458665.1	SarA_SA21194_transcriptional	S_petrasii_WP_103297334.1	85484	124	18	0	1	124	1	124	5.70e-075	214
NZ_CP094825.1	SarA_SA21194_transcriptional	S_ureilyticus WP_046208467.1	86290	124	17	0	1	124	1	124	2.05e-75	216
GCA_020544305.1	SarA_SA21194_transcriptional	S_taiwanensis UDI78984.1	86290	124	17	0	1	124	1	124	1e-75	216
GCF_015025075.1	SarA_SA21194_transcriptional	S_singaporensis WP_001018678.1	99194	124	1	0	1	124	1	124	5.26e-87	245
GCF_017583065.1	SarA_SA21194_transcriptional	S_shinii WP_017722642.1	83871	124	20	0	1	124	1	124	6.03e-73	209
NZ_LR134304.1	SarA_SA21194_transcriptional	S_schweitzeri WP_001018678.1	99194	124	1	0	1	124	1	124	5.48e-87	245
NZ_CP068029.1	SarA_SA21194_transcriptional	S_saccharolyticus WP_115313900.1	87903	124	15	0	1	124	1	124	1.36e-76	218
GCF_002902145.1	SarA_SA21194_transcriptional	S_rostri WP_103358158.1	72269	119	33	0	1	119	1	119	3.5e-60	177
NZ_CP086654.1	SarA_SA21194_transcriptional	S_ratti WP_229292363.1	78261	115	25	0	1	115	1	115	1.15e-61	181
NZ_CP075500.1	SarA_SA21194_transcriptional	S_pseudoxylosus WP_017722642.1	83871	124	20	0	1	124	1	124	5.27e-73	209
GCF_004785665.1	SarA_SA21194_transcriptional	S_pragensis WP_103297334.1	85484	124	18	0	1	124	1	124	5.58e-75	214
NZ_LT906447.1	SarA_SA21194_transcriptional	S_piscifermentans WP_095106746.1	74194	124	32	0	1	124	1	124	7.78e-65	189
NZ_CP022096.2	SarA_SA21194_transcriptional	S_pettenkofer WP_002472551.1	79032	124	26	0	1	124	1	124	4.99e-71	204
NZ_CP094712.1	SarA_SA21194_transcriptional	S_schleiferi_WP_016424365.1	76522	115	27	0	1	115	1	115	6.21e-061	179
GCF_900187075.1	SarA_SA21194_transcriptional	M_stepanovicii_WP_095089657.1	68033	122	37	1	1	120	1	122	1.59e-054	163
GCF_002018435.1	SarA_SA21194_transcriptional	M_fleurettii_WP_078357836.1	68033	122	37	1	1	120	1	122	1.05e-054	163
